# Supplementary material for: Lacticaseibacillus rhamnosus Probio-M9-Driven Mouse Mammary Tumor-Inhibitory Effect Is Accompanied by Modulation of Host Gut Microbiota, Immunity, and Serum Metabolome
Source: Nutrients. 2022 Dec 20;15(1):5. doi: 10.3390/nu15010005 (PMC9824041; doi:10.3390/nu15010005)
Supplement: Supplementary file 1 [file nutrients-15-00005-s001.zip]

Archive with 1 entries (1 files):
- nutrients-2068866-supplementary.xlsx
