# Supplementary material for: Lacticaseibacillus rhamnosus Probio-M9-Driven Mouse Mammary Tumor-Inhibitory Effect Is Accompanied by Modulation of Host Gut Microbiota, Immunity, and Serum Metabolome
Source: Nutrients. 2022 Dec 20;15(1):5. doi: 10.3390/nu15010005 (PMC9824041; doi:10.3390/nu15010005)
Supplement: Supplementary file 1 [file nutrients-15-00005-s001.zip › nutrients-2068866-supplementary.xlsx]

## Sheet: Table S1
Table S1. Average relative abundance of detected species-level genome bins (SGBs) in three groups of mice
SGBs	Taxonomy	Average relative abundance (%)
		Control	Model	Probiotic
Sample_s2.bin_3	Alistipes sp._1	3.57788	3.87931	4.88172
Sample_s55.bin_6	Prevotella sp. MGM2	3.09888	4.27175	4.61339
Sample_s42.bin_8	Bacteroides acidifaciens	3.49022	3.07776	4.6599
Sample_s47.bin_1	Alistipes onderdonkii	2.07633	2.9842	2.62516
Sample_s42.bin_3	Helicobacter japonicus	2.82733	1.41845	2.85911
Sample_s42.bin_10	Muribaculaceae bacterium Isolate-114 (HZI)	1.75112	2.66796	2.20983
Sample_s41.bin_9	Lachnospiraceae bacterium_1	1.93254	2.79959	1.66128
Sample_s25.bin_5	Odoribacter sp. CAG:788	1.44726	1.70241	2.6436
Sample_s42.bin_2	Alistipes sp. CHKCI003	1.85123	1.4235	2.34593
Sample_s50.bin_7	Muribaculaceae bacterium Isolate-080 (Janvier)	2.30145	1.43274	1.31599
Sample_s5.bin_1	Rikenella microfusus_1	0.98626	1.42829	2.30662
Sample_s45.bin_12	Rikenellaceae bacterium_1	0.988939	1.21053	2.094
Sample_s55.bin_10	Bacteroides sp. NM69_E16B	1.48235	1.54375	1.1962
Sample_s2.bin_6	Porphyromonadaceae bacterium_1	1.35081	1.04908	1.5901
Sample_s3.bin_24	Lachnospiraceae bacterium A4_1	0.852178	1.26697	1.45399
Sample_s2.bin_18	Prevotella sp. MGM1	1.06338	1.06985	1.30016
Sample_s23.bin_15	Lachnospiraceae bacterium A4_2	1.46474	1.32006	0.615786
Sample_s25.bin_21	Lachnospiraceae bacterium A4_3	1.46258	1.41105	0.508611
Sample_s4.bin_7	Duncaniella freteri	0.491342	1.21694	1.48917
Sample_s55.bin_2	Porphyromonadaceae bacterium_2	0.669809	0.82859	1.4873
Sample_s15.bin_7	Muribaculaceae bacterium Isolate-104 (HZI)	0.723812	0.93629	1.27013
Sample_s47.bin_2	Lactobacillus murinus	0.562472	0.618341	1.72906
Sample_s50.bin_9	Lachnospiraceae bacterium_2	1.03405	1.11193	0.688518
Sample_s51.bin_1	Lactobacillus taiwanensis	0.488582	1.17256	1.16719
Sample_s6.bin_21	Mucispirillum schaedleri	1.44715	0.578302	0.406579
Sample_s51.bin_10	Lachnospiraceae bacterium A2	0.854787	0.89151	0.610638
Sample_s20.bin_8	Duncaniella muris	0.814733	0.513368	0.877399
Sample_s42.bin_21	Eubacterium plexicaudatum_1	1.18245	0.268198	0.486599
Sample_s1.bin_11	bacterium 1xD42-87_1	0.767573	0.738952	0.352863
Sample_s55.bin_16	Porphyromonadaceae bacterium_3	0.51976	0.538794	0.751309
Sample_s47.bin_7	Lachnospiraceae bacterium_3	0.493008	0.401344	0.875694
Sample_s5.bin_12	Firmicutes bacterium_1	0.963885	0.365974	0.337028
Sample_s55.bin_22	Porphyromonadaceae bacterium_4	0.567294	0.492321	0.505887
Sample_s3.bin_5	Muribaculaceae bacterium Isolate-013 (NCI)_1	0.517883	0.51238	0.463849
Sample_s7.bin_9	Clostridiales bacterium_1	0.551542	0.535404	0.332069
Sample_s17.bin_10	Roseburia sp. 1XD42-69_1	0.802838	0.419295	0.175892
Sample_s49.bin_21	Pseudoflavonifractor sp. An85	0.386291	0.542817	0.438612
Sample_s49.bin_15	bacterium 1xD42-87_2	0.691285	0.254699	0.321715
Sample_s45.bin_1	Odoribacter splanchnicus_1	0.326073	0.384784	0.541807
Sample_s1.bin_13	Hungatella hathewayi_1	0.425932	0.557423	0.248341
Sample_s3.bin_4	Odoribacter splanchnicus_2	0.436317	0.309651	0.459928
Sample_s19.bin_5	Lachnospiraceae bacterium_4	0.313186	0.352886	0.519006
Sample_s45.bin_17	Paramuribaculum intestinale	0.310453	0.361931	0.454979
Sample_s45.bin_6	Rikenellaceae bacterium_2	0.309122	0.301971	0.51538
Sample_s47.bin_4	Anaeroplasma bactoclasticum	0.212323	0.278228	0.613254
Sample_s11.bin_16	Lachnoclostridium phytofermentans	0.251923	0.624526	0.221014
Sample_s25.bin_3	Desulfovibrio sp.	0.442722	0.411107	0.214593
Sample_s23.bin_8	Firmicutes bacterium_2	0.327276	0.515581	0.222505
Sample_s55.bin_25	Eubacterium plexicaudatum_2	0.266772	0.493575	0.2954
Sample_s20.bin_4	Muribaculaceae bacterium Isolate-110 (HZI)	0.46894	0.165295	0.371286
Sample_s20.bin_12	Bacteroides sartorii	0.294756	0.379874	0.310903
Sample_s25.bin_11	Lachnospiraceae bacterium_5	0.149984	0.629734	0.177935
Sample_s10.bin_15	Oscillibacter sp.	0.303488	0.457356	0.156166
Sample_s9.bin_18	Lachnospiraceae bacterium 10-1	0.366259	0.258313	0.253174
Sample_s42.bin_1	Rikenella microfusus_2	0.180353	0.327656	0.321636
Sample_s3.bin_10	Clostridiales bacterium_2	0.236795	0.207237	0.367598
Sample_s20.bin_2	Parabacteroides merdae	0.219031	0.287337	0.269731
Sample_s3.bin_18	Lachnospiraceae bacterium_6	0.222747	0.245194	0.281314
Sample_s17.bin_3	Clostridiales bacterium_3	0.228645	0.333248	0.184458
Sample_s22.bin_7	Hungatella hathewayi_2	0.253399	0.213326	0.275115
Sample_s3.bin_11	Clostridiales bacterium_4	0.38563	0.294305	0.0530604
Sample_s49.bin_13	Eubacterium sp. 14-2_1	0.234422	0.209513	0.266496
Sample_s55.bin_27	Lachnospiraceae bacterium A4_4	0.361596	0.241263	0.107355
Sample_s6.bin_7	Eubacterium sp. 14-2_2	0.440826	0.229239	0.0179472
Sample_s5.bin_26	Anaerotruncus sp. 1XD22-93_1	0.247222	0.171413	0.256191
Sample_s7.bin_4	Clostridiales bacterium_5	0.347685	0.259107	0.0589511
Sample_s4.bin_15	Porphyromonadaceae bacterium_5	0.284478	0.176338	0.184846
Sample_s22.bin_17	bacterium 1XD8-76	0.234577	0.247913	0.143324
Sample_s42.bin_13	Alistipes sp._2	0.135085	0.127483	0.337165
Sample_s4.bin_13	Porphyromonadaceae bacterium_6	0.172653	0.209825	0.214578
Sample_s3.bin_9	Porphyromonadaceae bacterium_7	0.265152	0.0382466	0.270282
Sample_s2.bin_13	Clostridiales bacterium_6	0.246037	0.145263	0.180715
Sample_s22.bin_13	Hungatella hathewayi_3	0.203232	0.203418	0.158853
Sample_s4.bin_4	Muribaculaceae bacterium Isolate-102 (HZI)	0.208619	0.151859	0.197536
Sample_s22.bin_28	Clostridiales bacterium_7	0.190287	0.258917	0.101648
Sample_s48.bin_8	Anaerotruncus sp. 1XD22-93_2	0.159833	0.194845	0.187288
Sample_s6.bin_12	Clostridiales bacterium_8	0.355122	0.104801	0.0247757
Sample_s9.bin_30	Dorea sp. 5-2	0.171657	0.220416	0.0733065
Sample_s6.bin_8	Alistipes sp._3	0.182343	0.0477706	0.220127
Sample_s20.bin_20	Roseburia sp. 1XD42-69_2	0.0844378	0.275421	0.0869085
Sample_s55.bin_26	Porphyromonadaceae bacterium_8	0.0883099	0.122505	0.235071
Sample_s49.bin_12	Lachnoclostridium sp. An138	0.0636296	0.268143	0.0940232
Sample_s10.bin_12	Lachnospiraceae bacterium_7	0.240298	0.119696	0.0518586
Sample_s45.bin_5	Clostridiales bacterium_9	0.116774	0.0916846	0.157021
Sample_s17.bin_24	Eubacterium plexicaudatum_3	0.0979274	0.225733	0.036419
Sample_s4.bin_18	Bacteroidales bacterium 55_9	0.146944	0.0604748	0.137229
Sample_s10.bin_7	Clostridiales bacterium_10	0.141619	0.118218	0.077325
Sample_s1.bin_40	Roseburia sp. CAG:309	0.119892	0.103542	0.11226
Sample_s45.bin_19	Acholeplasma sp. CAG:878	0.0996197	0.09395	0.130017
Sample_s47.bin_21	Alphaproteobacteria bacterium	0.115879	0.0473345	0.158369
Sample_s3.bin_22	Candidatus Gastranaerophilus sp. (ex Termes propinquus)_1	0.214472	0.0531919	0.04896
Sample_s10.bin_8	bacterium 1XD8-92	0.178554	0.0414534	0.093725
Sample_s41.bin_12	Clostridiales bacterium_11	0.0587032	0.177584	0.0670582
Sample_s9.bin_19	Lachnospiraceae bacterium_8	0.149098	0.0665698	0.0644164
Sample_s4.bin_23	Muribaculaceae bacterium Isolate-037 (Harlan)_1	0.0974478	0.0919993	0.0896466
Sample_s10.bin_2	Citrobacter amalonaticus	0.220237	0.0419701	0.016821
Sample_s50.bin_20	Mycoplasma sp. CAG:877	0.00663078	0.00934389	0.25929
Sample_s17.bin_11	Clostridium sp. ASF356_1	0.0579132	0.140513	0.0754493
Sample_s55.bin_4	Clostridium sp. ASF356_2	0.0777699	0.126705	0.0691172
Sample_s4.bin_21	Muribaculaceae bacterium Isolate-037 (Harlan)_2	0.0997603	0.0588501	0.0899423
Sample_s1.bin_31	Candidatus Gastranaerophilus sp. (ex Termes propinquus)_2	0.125083	0.0634709	0.0592767
Sample_s7.bin_13	Lachnospiraceae bacterium_9	0.120582	0.0972326	0.0252267
Sample_s9.bin_10	Clostridiales bacterium_12	0.122377	0.0988946	0
Sample_s23.bin_21	Roseburia sp. 1XD42-69_3	0.0603132	0.114301	0.0410549
Sample_s4.bin_29	Muribaculaceae bacterium Isolate-013 (NCI)_2	0.101994	0.0236198	0.0836571
Sample_s42.bin_25	Absiella sp. AM09-45_1	0.0876208	0.0348258	0.0844748
Sample_s1.bin_19	Oscillibacter sp. 1-3	0.143813	0.0205017	0.0267127
Sample_s9.bin_27	Lachnospiraceae bacterium_10	0.119218	0.0487993	0.017505
Sample_s49.bin_16	Lachnospiraceae bacterium_11	0.0366917	0.0792809	0.0519009
Sample_s1.bin_25	Desulfovibrio fairfieldensis	0.0635579	0.0530592	0.0413265
Sample_s55.bin_17	Absiella sp. AM09-45_2	0.0105293	0.0103945	0.135156
Sample_s53.bin_12	Muribaculaceae bacterium Isolate-013 (NCI)_3	0.0415494	0	0.114228
Sample_s1.bin_36	Muribaculaceae bacterium Isolate-037 (Harlan)_3	0.0791104	0.0427313	0.0329724
Sample_s6.bin_17	Porphyromonadaceae bacterium_9	0.127481	0	0.00981249
Sample_s9.bin_14	Firmicutes bacterium CAG:582	0.120772	0	0.00729505
Sample_s7.bin_15	Ruminococcaceae bacterium	0.0853323	0.0314831	0.00365187
Sample_s45.bin_28	Mycoplasma sp. CAG:776	0.00759226	0.00514026	0.0779243
Sample_s1.bin_10	bacterium 1xD42-87_3	0.0793629	0.00620744	0
Sample_s45.bin_11	Clostridiales bacterium_13	0	0	0.0820999

## Sheet: Table S2
Table S2. Significantly differential species-level genome bins (SGBs) between control and model groups, control and probiotic groups, probiotic and model groups
SGBs	Taxonomy	Control group vs Model group
		Mean relative abundance (%)		SD_Control	SD_Model	P_value
		Control group	Model group
Sample_s4.bin_7	Duncaniella freteri	0.491342	1.21694	0.584605	0.777925	0.00815097
Sample_s25.bin_11	Lachnospiraceae bacterium_5	0.149984	0.629734	0.217851	0.626209	0.0238259
Sample_s53.bin_12	Muribaculaceae bacterium Isolate-013 (NCI)_3	0.0415494	0	0.068977	0	0.0305705
Sample_s6.bin_17	Porphyromonadaceae bacterium_9	0.127481	0	0.246847	0	0.0305705
Sample_s20.bin_20	Roseburia sp. 1XD42-69_2	0.0844378	0.275421	0.104881	0.238102	0.0351428
Sample_s42.bin_3	Helicobacter japonicus	2.82733	1.41845	1.85546	1.00536	0.0493662
Sample_s51.bin_1	Lactobacillus taiwanensis	0.488582	1.17256	0.395976	0.78852	0.0493662
SGBs	Taxonomy	Control group vs Probiotic group
		Mean relative abundance (%)		SD_Control	SD_Probiotic	P_value
		Control group	Probiotic group
Sample_s7.bin_4	Clostridiales bacterium_5	0.347685	0.0589511	0.336266	0.0684296	0.00482927
Sample_s50.bin_20	Mycoplasma sp. CAG:877	0.00663078	0.25929	0.0209684	0.341407	0.0055553
Sample_s4.bin_7	Duncaniella freteri	0.491342	1.48917	0.584605	0.907371	0.00815097
Sample_s6.bin_7	Eubacterium sp. 14-2_2	0.440826	0.0179472	0.65919	0.0567541	0.0130073
Sample_s25.bin_3	Desulfovibrio sp.	0.442722	0.214593	0.339422	0.233898	0.0155644
Sample_s10.bin_12	Lachnospiraceae bacterium_7	0.240298	0.0518586	0.238257	0.110044	0.0205103
Sample_s5.bin_1	Rikenella microfusus_1	0.98626	2.30662	0.572012	2.03575	0.0233422
Sample_s9.bin_10	Clostridiales bacterium_12	0.122377	0	0.290073	0	0.0305705
Sample_s42.bin_13	Alistipes sp._2	0.135085	0.337165	0.113459	0.22078	0.0305764
Sample_s15.bin_7	Muribaculaceae bacterium Isolate-104 (HZI)	0.723812	1.27013	0.452675	0.623396	0.0342937
Sample_s42.bin_1	Rikenella microfusus_2	0.180353	0.321636	0.0896892	0.171268	0.0342937
Sample_s9.bin_30	Dorea sp. 5-2	0.171657	0.0733065	0.142829	0.0526174	0.0411738
Sample_s45.bin_12	Rikenellaceae bacterium_1	0.988939	2.094	1.05515	1.4483	0.04125
Sample_s17.bin_10	Roseburia sp. 1XD42-69_1	0.802838	0.175892	1.10675	0.163692	0.0476629
Sample_s45.bin_6	Rikenellaceae bacterium_2	0.309122	0.51538	0.182543	0.250245	0.0493662
SGBs	Taxonomy	Model group vs Probiotic group
		Mean relative abundance (%)		SD_Probiotic	SD_Model	P_value
		Probiotic group	Model group
Sample_s1.bin_13	Hungatella hathewayi_1	0.248341	0.557423	0.118939	0.212141	0.00249691
Sample_s9.bin_10	Clostridiales bacterium_12	0	0.0988946	0	0.13456	0.00517529
Sample_s6.bin_8	Alistipes sp._3	0.220127	0.0477706	0.148119	0.0594293	0.00653668
Sample_s6.bin_7	Eubacterium sp. 14-2_2	0.0179472	0.229239	0.0567541	0.220722	0.00719643
Sample_s3.bin_9	Porphyromonadaceae bacterium_7	0.270282	0.0382466	0.26871	0.0515746	0.00995811
Sample_s23.bin_15	Lachnospiraceae bacterium A4_2	0.615786	1.32006	0.610658	0.570541	0.0155644
Sample_s4.bin_18	Bacteroidales bacterium 55_9	0.137229	0.0604748	0.067241	0.0722727	0.0223109
Sample_s10.bin_15	Oscillibacter sp.	0.156166	0.457356	0.174168	0.502838	0.0336197
Sample_s20.bin_20	Roseburia sp. 1XD42-69_2	0.0869085	0.275421	0.0518699	0.238102	0.0340237
Sample_s9.bin_30	Dorea sp. 5-2	0.0733065	0.220416	0.0526174	0.164774	0.0340237
Sample_s42.bin_13	Alistipes sp._2	0.337165	0.127483	0.22078	0.134163	0.0369185
Sample_s3.bin_10	Clostridiales bacterium_2	0.367598	0.207237	0.329229	0.388655	0.0397315
Sample_s42.bin_2	Alistipes sp. CHKCI003	2.34593	1.4235	0.93227	0.872851	0.04125
Sample_s45.bin_6	Rikenellaceae bacterium_2	0.51538	0.301971	0.250245	0.201898	0.0493662

## Sheet: Table S3
Table S3. Significant differential metabolites between groups
Remark: Metabolites with no significant match through database annotation are shown as unidentified and are written in red
Control VS Model	Query_mz	Compound name	Mean_Model	Mean_Control	Wilcoxon test P-Value	VIP_Value
	5075_104.1071	3-Methylbutanal	438830	815163	0.00443509	24.535
	80_104.107	PENTANAL	22342.5	324907	0.00443509	21.703
	5388_137.0457	p-Cresol sulfate	5474.5	107265	0.00443509	17.449
	5032_137.0455	unidentified	678639	584998	0.00443509	5.8703
	5392_524.3718	unidentified	3739.1	79795.1	0.00443509	5.4003
	5346_158.1188	trimethylamine	162555	233164	0.00443509	4.3862
	5142_136.9401	acetic acid	99566.9	154634	0.00443509	3.5937
	5356_114.0661	Kynurenine	25066.4	64601.7	0.00443509	3.1757
	4829_144.1022	Carnitine	210056	248074	0.00443509	2.28
	2238_187.0417	hydrocinnamic acid	1.16318e+06	1.02718e+06	0.00443509	2.1925
	451_496.3404	phytosphingosine	1.16202e+06	1.02933e+06	0.00465771	7.8433
	5092_162.1124	3-(piperidin-2-yl)pyridine	199538	89162	0.00533072	2.687
	5263_117.0546	Indole-2-carboxylic acid	153956	253825	0.00573916	6.3655
	4204_204.123	Citrulline	4.21805e+06	4.25296e+06	0.00573916	5.7595
	5415_59.0148	unidentified	1558849	1.633e+06	0.00573916	2.0128
	2678_57.9754	unidentified	154022	39111.7	0.010463	4.5049
	5231_245.0119	Homovanillic acid sulfate	3.59708e+06	3.79532e+06	0.0140043	6.6269
	5391_89.0267	4-hydroxyphenylacetic acid	64662.7	161027	0.0160978	11.433
	5243_269.0879	acetoacetic acid	32456.9	84693.4	0.018945	5.5574
	5096_327.1414	THYMOL	896873	848094	0.0259479	3.0125
	5387_61.9882	Phosphoric acid	62105.4	156643	0.0259479	2.8131
	4969_267.0731	L-Carnosine	298013	385942	0.0300787	5.452
	5348_80.9158	unidentified	293268	379440	0.035384	5.071
	5299_78.9179	unidentified	43727	83086.9	0.0407359	4.9696
	1114_321.0435	ANSERINE	59512.7	175466	0.0407359	2.2699
	5276_537.1688	Hippuric acid	188111	255796	0.0471245	6.6869
	5249_132.0767	Trigonelline	389734	815163	0.0471245	3.9035
Control VS Probiotic	Query_mz	Compound name	Mean_Probiotic	Mean_Control	Wilcoxon.test_BH	VIP_Value
	2293_89.0266	Cyclamic acid	3.23734e+06	3.79532e+06	0.00102944	23.743
	143_104.1071	3-Methylbutanal	389734	815163	0.00102944	18.102
	126_104.107	PENTANAL	438830	815163	0.00102944	16.013
	1910_137.0457	hydroxyurea	22342.5	324907	0.00102944	12.874
	947_61.9881	Phosphoric acid	2.29517e+06	2.46651e+06	0.00102944	7.2903
	3402_537.1688	Hippuric acid	7071.8	175466	0.00102944	7.1651
	2482_269.0879	acetoacetic acid	9855	161027	0.00102944	6.4325
	238_204.1232	Citrulline	120415	253825	0.00102944	5.6767
	3436_151.026	glycolic acid	4086	134793	0.00102944	5.5617
	1817_80.9159	unidentified	257349	385942	0.00102944	5.4718
	1731_78.918	unidentified	254224	379440	0.00102944	5.3281
	1303_992.6759	unidentified	108101	213867	0.00102944	4.5005
	3774_554.3928	unidentified	210102	295762	0.00102944	3.645
	2504_135.0304	lactic acid	4155.7	87801.4	0.00102944	3.5592
	5113_187.0417	hydrocinnamic acid	165439	248074	0.00102944	3.5162
	3947_327.1414	THYMOL	5239.9	84693.4	0.00102944	3.3808
	2938_158.1188	2-Butanone	3739.1	79795.1	0.00102944	3.2363
	354_59.0148	unidentified	4179166	4.25176e+06	0.00102944	3.0887
	167_203.0531	tyrosine	97174	25971.3	0.00102944	3.0298
	5091_319.2277	oleic acid	33507.8	100009	0.00102944	2.8297
	1892_136.9401	acetic acid	0	72186.4	0.00102944	2.6515
	630_114.0661	kynurenine	99566.9	154634	0.00102944	2.3432
	3541_544.3392	unidentified	145521	90504.8	0.00102944	2.341
	3767_554.3927	unidentified	73155.8	124864	0.00102944	2.2002
	3064_520.3396	unidentified	160199	211439	0.00102944	2.1803
	3045_535.154	gluconolactone	1841.6	49386.1	0.00102944	2.0227
	647_112.9856	oxalic acid	1.17794e+06	1.23502e+06	0.00137666	2.4288
	3162_524.372	unidentified	652448	584998	0.00162457	2.8701
	3156_524.3719	unidentified	636384	763480	0.00238625	5.4081
	5111_321.0435	Tectorigenin	21820.4	83086.9	0.00238625	2.607
	221_57.9753	unidentified	331673	451626	0.00294081	5.1041
	3075_520.3405	unidentified	535768	646669	0.00294081	4.719
	1247_117.0548	3-Hydroxypentanoic acid	165372	89162	0.00448085	3.2428
	2943_530.3015	3-Methylbutyrylcarnitine	184350	232400	0.00548159	2.0446
	3069_520.3398	unidentified	311916	444361	0.00658771	5.6357
	2417_497.3417	phytosphingosine	208070	272353	0.00982222	2.7353
	2582_96.9599	unidentified	405558	357413	0.0119569	2.0486
	1616_1015.6731	unidentified	252923	320950	0.0175064	2.8946
	1739_132.0767	Galactosamine	188111	255796	0.0255323	2.8801
	4837_179.0557	Gulonic acid	235617	183073	0.0255323	2.2358
	199_103.0399	L-Cycloserine	495895	314824	0.0362006	7.7048
	4118_279.2332	linoleic acid	356477	415235	0.0362006	2.5002
Model VS Probiotic	Query_mz	Compound name	Mean_Model	Mean_Probiotic	Wilcoxon.test_BH	VIP_Value
	5125_141.0171	2-aminoethyl dihydrogen phosphate	1.46318e+06	1.40049e+06	0.0038004	3.295
	4178_103.0399	3-hydroxybutyric acid	327869	495895	0.0481099	9.7263
	83_104.1069	3-methylbutanal	708439	438830	0.0038004	15.606
	5017_245.0116	3-phosphoglyceric acid	133297	42670.7	0.00803359	5.5858
	5141_89.0266	cyclamic acid	3.59708e+06	3.23734e+06	0.0038004	20.823
	4798_267.0732	dihydroresveratrol	62105.4	806.667	0.0038004	3.0242
	5067_179.0556	galactonic acid	196648	235617	0.041326	2.2558
	4951_145.0614	glutamine	81937.3	125858	0.00407423	2.0771
	2243_187.0417	hydrocinnamic acid	210056	165439	0.0038004	2.5827
	5140_137.0457	hydroxyurea	138641	1097.62	0.0038004	6.732
	5086_90.0277	inositol	255608	204225	0.0038004	2.9743
	5091_147.0766	kynurenine	89921	133444	0.00407423	2.2726
	5093_179.056	mannonic acid	184378	227731	0.0351614	2.5095
	1232_319.2277	octadecenoic acid	83641.4	33507.8	0.00574211	2.902
	5037_258.1105	octanoic acid	372400	309861	0.00679393	4.6026
	5496_61.9881	phosphoric acid	490896	536554	0.0296039	2.6429
	5046_496.3397	phytosphingosine	401738	360381	0.00574211	2.4583
	5088_281.0536	pyridoxal	70342.6	114945	0.0038004	2.312
	5026_269.088	undecanoic acid	64662.7	175.778	0.00949044	3.1726
	3636_992.6759	unidentified	199061	108101	0.0038004	5.2653
	4916_104.107	nicotinic acid	162555	219558	0.0038004	2.5996
	5455_544.3401	unidentified	106270	145521	0.0038004	2.6698
	4566_758.5689	unidentified	191437	158678	0.0038004	2.0377
	5429_104.1069	2,3-butanediol	311111	708439	0.0038004	9.6312
	5018_525.3751	unidentified	138354	63119.5	0.00407423	3.0398
	5122_520.3405	unidentified	619472	535768	0.00488784	4.4721
	5123_554.3923	unidentified	273881	210102	0.00488784	3.6919
	4758_524.3712	unidentified	759123	632846	0.00679393	7.3096
	5082_524.3722	unidentified	759123	636384	0.00949044	7.1048
	4485_544.3404	unidentified	99120.8	130859	0.0128658	2.3281
	5501_61.9881	unidentified	2.36528e+06	2.29517e+06	0.0152841	4.058
	4448_1015.6738	unidentified	326312	218948	0.0179718	6.2148
	2635_1047.7361	unidentified	112388	75611.2	0.0179718	2.1289
	2433_1015.6732	unidentified	306010	278119	0.0296039	3.5893
	5081_520.3398	unidentified	412401	311916	0.0481099	5.8166

## Sheet: Table S4
Table S4. Correlations among tumor volume, immune factors, gut microbiota, and serum metabolites
Remark: Parameter pairs with significant negative correlation are written in red.
Parameter 1	Parameter 2	Correlation coefficient	P value
Alistipes sp. CHKCI003	nicotinic acid	-0.727153	0.0171755
Alistipes sp. CHKCI003	galactonic acid	-0.718715	0.0191836
Tumor volume	glutamine	-0.684425	0.0290219
Alistipes sp. CHKCI003	IL-5	-0.654287	0.0401185
Rikenellaceae bacterium_1	Lachnospiraceae bacterium A4_2	0.655728	0.0395318
Dorea sp. 5-2	IL-13	0.670473	0.033857
Roseburia sp. 1XD42.69_1	IL-13	0.694286	0.0259038
Lachnospiraceae bacterium A4_2	Clostridiales bacterium_1	0.732948	0.0158841
Bacteroidales bacterium 55_9	Alistipes sp. CHKCI003	0.859944	0.00141664
Oscillibacter sp. 1-3	IL-27	0.887746	0.000605407
nicotinic acid	galactonic acid	0.90367	0.000334896
Dorea sp. 5-2	IL-9	0.9287	0.000103679
Parameter pairs with a P value > 0.05 are shown below
Rikenellaceae bacterium_1	Hungatella hathewayi_1	-0.553168	0.0971881
Alistipes.sp._1	glutamine	-0.549784	0.0996823
Porphyromonadaceae bacterium_1	IL-9	-0.544852	0.10339
Porphyromonadaceae bacterium_1	Dorea sp. 5-2	-0.538829	0.108034
IFN-γ	glutamine	-0.531481	0.113876
Porphyromonadaceae bacterium_1	IFN-γ	-0.519095	0.124162
Porphyromonadaceae bacterium_1	IL-5	-0.514941	0.127735
Clostridiales bacterium_1	3-Hydroxybutyric acid	-0.511382	0.130848
nicotinic acid	glutamine	-0.497998	0.142968
Eubacterium sp. 14-2_1	Dorea sp. 5-2	-0.48952	0.150988
Porphyromonadaceae bacterium_1	galactonic acid	-0.484676	0.15569
Bacteroidales bacterium 55_9	IL-5	-0.484081	0.156273
Roseburia sp. 1XD42.69_1	IFN-γ	-0.483241	0.157099
Porphyromonadaceae bacterium_1	Clostridiales bacterium_1	-0.474895	0.165451
Porphyromonadaceae bacterium_1	nicotinic acid	-0.456525	0.184749
Bacteroidales bacterium 55_9	3-Hydroxybutyric acid	-0.453627	0.18791
IL-27	nicotinic acid	-0.452268	0.189402
Alistipes sp. CHKCI003	Dorea sp. 5-2	-0.432531	0.211865
Hungatella hathewayi_1	IFN-γ	-0.427126	0.218271
Alistipes.sp._1	Hungatella hathewayi_1	-0.425004	0.220816
IL-9	3-Hydroxybutyric acid	-0.424216	0.221765
IL-27	galactonic acid	-0.417717	0.229684
pyridoxal	glutamine	-0.41727	0.230235
Eubacterium sp. 14-2_1	Tumor volume	-0.409638	0.239748
IL-5	glutamine	-0.409532	0.239882
Clostridiales bacterium_1	IL-13	0.40945	0.239985
IL-13	Tumor volume	0.414806	0.233283
Lachnospiraceae bacterium A4_2	IL-9	0.421364	0.225221
Roseburia sp. 1XD42.69_1	pyridoxal	0.424831	0.221025
Clostridiales bacterium_1	IL-5	0.432493	0.21191
Bacteroidales bacterium 55_9	Oscillibacter sp. 1-3	0.432503	0.211898
IL-5	nicotinic acid	0.432634	0.211744
Alistipes sp. CHKCI003	Oscillibacter sp. 1-3	0.435235	0.208701
IL-27	IFN-γ	0.436384	0.207365
IL-9	galactonic acid	0.436779	0.206907
IFN-γ	Tumor volume	0.440663	0.202432
Rikenellaceae bacterium_1	Clostridiales bacterium_1	0.447477	0.19472
Eubacterium sp. 14-2_1	galactonic acid	0.450414	0.191451
Alistipes sp. CHKCI003	IL-27	0.453421	0.188135
Alistipes.sp._1	IL-27	0.455537	0.185823
Alistipes.sp._1	pyridoxal	0.456344	0.184946
Lachnospiraceae bacterium A4_2	Dorea sp. 5-2	0.47494	0.165405
Roseburia sp. 1XD42.69_1	Dorea sp. 5-2	0.482212	0.158115
IL-5	IL-9	0.487444	0.152993
Roseburia sp. 1XD42.69_1	IL-9	0.497348	0.143574
Roseburia sp. 1XD42.69_1	Clostridiales bacterium_1	0.499182	0.141869
Roseburia sp. 1XD42.69_1	IL-5	0.499284	0.141775
Bacteroidales bacterium 55_9	IL-27	0.499521	0.141555
Oscillibacter sp. 1-3	IFN-γ	0.499877	0.141227
Eubacterium sp. 14-2_1	pyridoxal	0.500522	0.140632
IL-5	IL-13	0.51535	0.127381
Porphyromonadaceae bacterium_1	Alistipes sp. CHKCI003	0.518626	0.124561
Dorea sp. 5-2	Clostridiales bacterium_1	0.549284	0.100054
Clostridiales bacterium_1	nicotinic acid	0.552061	0.0979991
Alistipes.sp._1	IFN-γ	0.559522	0.0926124
IL-5	galactonic acid	0.567771	0.0868801
Roseburia sp. 1XD42.69_1	galactonic acid	0.571785	0.0841754
Bacteroidales bacterium 55_9	pyridoxal	0.582612	0.0771526
IL-9	IL-13	0.586095	0.0749767
Clostridiales bacterium_1	galactonic acid	0.596022	0.0689949
Clostridiales bacterium_1	IL-9	0.599211	0.0671416
Dorea sp. 5-2	IL-5	0.618091	0.0568352
